# Supplementary material for: Substrates mimicking the blastocyst geometry revert pluripotent stem cell to naivety
Source: Nat Mater. 2024 Aug 12;23(12):1748–58. doi: 10.1038/s41563-024-01971-4 (PMC11599042; doi:10.1038/s41563-024-01971-4)
Supplement: Supplementary file 5 — Statistical source data. [file 41563_2024_1971_MOESM5_ESM.xlsx]

## Sheet: Fig1
Fig.1d
% Proportion on BMS surface
	Convex	Flat	Concave
BSCR -	32.0981	40.6787	19.3763
BSCR 1	0.01	0.054823	0.2888
BSCR 2	0.02	0.0792985	0.555579
BSCR 3	0.01	0.0748928	0.717845
BSCR 4	0	0.0396492	0.901162
BSCR 5	0	0.0161534	0.920497
BSCR 6	0	0.00513973	0.84781
BSCR 7	0	0.00122374	0.745256
BSCR 8	0	0	0.62338
BSCR 9	0	0	0.47139
BSCR 10	0	0	0.37177
BSCR 11	0	0	0.24915
BSCR 12	0	0	0.17646
BSCR 13	0	0	0.12727
BSCR 14	0	0	0.09692
BSCR 15	0	0	0.06657
BSCR 16	0	0	0.03769
BSCR 17	0	0	0.02031
BSCR 18	0	0	0.31964

## Sheet: raw
Fig.1d raw
Convex (〈κ〉 ≤ -2.5 mm-1, blue), Flat (-2.5 mm-1< 〈κ〉 < 2.5 mm-1, gray), Concave (〈κ〉 ≥ 2.5 mm-1, red)
%
	BSCR-	BSCR1	BSCR2	BSCR3	BSCR4	BSCR5	BSCR6	BSCR7	BSCR8	BSCR9	BSCR10	BSCR11	BSCR12	BSCR13	BSCR14	BSCR15	BSCR16	BSCR17	BSCR18
Convex	34.8313	3.43879	2.62763	0.917712	0.155844	0	0	0	0	0	0	0	0	0	0	0	0	0	0
Flat	44.1426	15.4058	12.1622	9.36066	4.20779	1.72459	0.602582	0.163934	0	0	0	0	0	0	0	0	0	0	0
Concave	21.0262	81.1554	85.2102	89.7216	95.6364	98.2754	99.3974	99.8361	100	100	100	100	100	100	100	100	100	100	100
	92.1531	0.35586	0.65201	0.80008	0.94228	0.93665	0.85295	0.74648	0.62338	0.47139	0.37177	0.24915	0.17646	0.12727	0.09692	0.06657	0.03769	0.02031	0.31964
	92.1531	0.35586	0.65201	0.80008	0.94228	0.93665	0.85295	0.74648	0.62338	0.47139	0.37177	0.24915	0.17646	0.12727	0.09692	0.06657	0.03769	0.02031	0.31964
	92.1531	0.35586	0.65201	0.80008	0.94228	0.93665	0.85295	0.74648	0.62338	0.47139	0.37177	0.24915	0.17646	0.12727	0.09692	0.06657	0.03769	0.02031	0.31964
	BSCR-	BSCR1	BSCR2	BSCR3	BSCR4	BSCR5	BSCR6	BSCR7	BSCR8	BSCR9	BSCR10	BSCR11	BSCR12	BSCR13	BSCR14	BSCR15	BSCR16	BSCR17	BSCR18
Convex	32.0981	0.0122373	0.0171324	0.00734243	0.00146849	0	0	0	0	0	0	0	0	0	0	0	0	0	0
Flat	40.6787	0.054823	0.0792985	0.0748928	0.0396492	0.0161534	0.00513973	0.00122374	0	0	0	0	0	0	0	0	0	0	0
Concave	19.3763	0.2888	0.555579	0.717845	0.901162	0.920497	0.84781	0.745256	0.62338	0.47139	0.37177	0.24915	0.17646	0.12727	0.09692	0.06657	0.03769	0.02031	0.31964
	92.1531	0.35586	0.65201	0.80008	0.94228	0.93665	0.85295	0.74648	0.62338	0.47139	0.37177	0.24915	0.17646	0.12727	0.09692	0.06657	0.03769	0.02031	0.31964
