# Supplementary material for: Substrates mimicking the blastocyst geometry revert pluripotent stem cell to naivety
Source: Nat Mater. 2024 Aug 12;23(12):1748–58. doi: 10.1038/s41563-024-01971-4 (PMC11599042; doi:10.1038/s41563-024-01971-4)
Supplement: Supplementary file 6 — Statistical source data. [file 41563_2024_1971_MOESM6_ESM.xlsx]

## Sheet: Fig2
Fig.2a
Naïve marker
NANOG
Plain			BMS			TCP
0.393353	0.336337	0.350665	0.755539	0.718464	0.727031	0.753324	1.09749	1.14919
STELLA
Plain			BMS			TCP
0.436207	0.397537	0.447783	0.962069	1.06059	0.931281	0.84532	1.19163	0.963054
OCT4
Plain			BMS			TCP
0.791227	0.541024	0.631194	1.34769	1.26889	1.355	0.828595	1.05361	1.11779
SSEA1
Plain					BMS					TCP
0.536505	0.364233	0.482363	0.495488	0.355209	0.926989	0.910582	1.48482	1.26333	1.25513	0.716981	0.741591	0.9516	1.34536	1.55865
Primed marker
ZIC2
Plain			BMS			TCP
2.71976	1.55865	2.71818	0.79979	1.15718	0.92338	1.22409	0.850171	0.925741
Fig.2c
% NANOG hi
	BSCR-				BSCR+
d1	31.5191	13.0435	14.2218	8.89349	53.4562	51.3889	45.9627	48.731
d3	34.1027	27.0428	23.5532	26.085	83.0904	74.344	70.412	68.9531
d4	83.7512	84.1034	85.0065	82.3385	91.4062	97.343	92	90.6667
Fig.2d
% STELLA hi
	BSCR-				BSCR+
d1	28.6759	14.9068	12.8801	17.0631	45.1613	34.7222	37.8882	42.132
d3	11.739	10.2335	24.8887	21.3941	53.6443	44.6064	65.1685	68.231
d4	68.7395	91.9417	82.8553	53.6517	74.4792	91.3043	84.3636	63.3333
Fig.2e
% NANOG hi_BSCR counts
	BSCR-low				BSCR-med				BSCR-hi
d1	54.0146	46.2185	32.8767	41.6667	49.2064	56.25	53.6585	57.1429	64.7059	64.7059	100	58.3333
d3	81.0426	66.6667	62.4	60.6452	84.0708	80.8333	77.2727	73.7864	100	100	80	100
d4	91.7749	95.4918	96.2121	94.1521	94.3548	99.2958	89.0625	84.9057	75.8621	100	80	91.3043
Fig.2f
% STELLA hi_BSCR counts
	BSCR-low				BSCR-med				BSCR-hi
d1	43.0657	28.5714	32.8767	36.1111	53.9682	37.5	40.2439	45.4545	29.4118	64.7059	66.6667	75
d3	48.3412	37.8788	58.4	60.6452	58.4071	49.1667	71.2121	72.8155	84.2105	76	70	100
d4	73.5931	88.5246	86.3636	69.0058	79.0323	95.7746	83.5938	52.8302	62.069	92.8571	73.3333	69.5652
