# Supplementary material for: Substrates mimicking the blastocyst geometry revert pluripotent stem cell to naivety
Source: Nat Mater. 2024 Aug 12;23(12):1748–58. doi: 10.1038/s41563-024-01971-4 (PMC11599042; doi:10.1038/s41563-024-01971-4)
Supplement: Supplementary file 7 — Statistical source data. [file 41563_2024_1971_MOESM7_ESM.xlsx]

## Sheet: Fig3
Fig.3b
Cell density in out BSCR
BSCR+				BSCR-
1.48484	1.61396	1.35573	1.29117	1.55708	1.48938	1.42168	1.4623
Fig.3c
NANOG MFI in out BSCR
BSCR+				BSCR-
21.762	21.08	26.415	25.291	23.435	24.091	23.684	20.07
Fig.3d
Cell diameter in out BSCR
BSCR+
11.847	8.869	9.994	11.301	11.984	10.108	9.178	9.574	9.883	11.655	11.682	10.108	10.126	9.896	9.183	7.781	10.586	5.946	8.282	8.944	9.662	9.588	9.647	11.036	9.481	10.23	11.437	8.804	9.335	9.25	10.511	9.288	9.042	6.681	8.223	9.288	9.481	9.574	8.581	9.335	10.645	11.036	8.56	7.73	8.744	9.027	9.555	10.16	9.331	10.777
Fig.3f
Day 0 migration
	BSCR+ → BSCR-												BSCR- → BSCR+															BSCR+ → BSCR+
Distance	25	14	10	9	13	6	8	14	5	3	2	8	10.8893	1.41282	2.41717	3.52462	11.0608	12.8957	30.5011	10.6022	10.5938	10.6907	8.8749	13.5224	21.4715	22.3437	4.19687	5.53083	5.50406	3.06795	2.80029	12.3703	4.89668	1.58776	7.13283	11.9928	8.08745	4.50489	4.4071	4.95117	6.85818	7.37851	6.95431	11.1164	12.0779	12.1865	4.3595	9.69342	2.01183
％ events	12.9032												12.9032															70.9677
Day 1 migration
	BSCR+ → BSCR-												BSCR- → BSCR+		BSCR+ → BSCR+
Distance	22.3044	20.2145	7.58292	59.921	23.7612	55.1432	44.7835	29.0122	18.1483	38.2833	19.5976	26.9836	73.3725	18.2642	7.78646	29.6987	32.4319	24.5848	13.8348	17.6935	12.2293	35.0575	24.1415	1.43014	2.70099	35.5517	11.2822	8.24985	15.4477	15.4847	19.8584
％ events	38.7097												6.45161		54.8387
[truncated: 398 more columns]
