# Supplementary material for: Substrates mimicking the blastocyst geometry revert pluripotent stem cell to naivety
Source: Nat Mater. 2024 Aug 12;23(12):1748–58. doi: 10.1038/s41563-024-01971-4 (PMC11599042; doi:10.1038/s41563-024-01971-4)
Supplement: Supplementary file 8 — Statistical source data. [file 41563_2024_1971_MOESM8_ESM.xlsx]

## Sheet: Fig4
Fig.4c
E cad
Plain	BMS
0.7995	3.0116
1.045	2.392
1.1555	3.3728
Fig.4d
Active RAC1
Plain	BMS
1.0889	1.5461
1.0146	1.4108
0.8965	1.4267
Fig.4e
pFAK tFAK ratio
Plain	BMS
1.00625	0.8125
1	0.8
0.99375	0.81875
Fig.4f
NANOG
Untreated			Ecad (i)			RAC1 (i)			FAK (i)
1.09172	1.06065	0.847633	0.354339	0.31206	0.328166	0.176627	0.228994	0.224112	0.583854	1.00664	1.00262
STELLA
Untreated			Ecad (i)			RAC1 (i)			FAK (i)
0.994565	0.859472	1.14596	0.211956	0.306289	0.24573	0.383152	0.386646	0.399456	1.07259	1.12383	1.11452
ZIC2
Untreated			Ecad (i)			RAC1 (i)			FAK (i)
0.977149	0.990207	1.03264	1.64309	1.70838	1.70838	1.76279	1.4037	1.49075	0.972796	0.892274	1.16431
Fig.4h
% GFPhi vs GFP area
	BSCR+									BSCR-
Day	Untreated			Ecad (i)			RAC1 (i)			Untreated			Ecad (i)			RAC1 (i)
0	0.941698	0.114705	0.48904	0	0	0.0176579	0.38434	0	0.106061	0.435446	0.0282488	0.106692	0.0314178	0.125025	0.000819739	0.0256912	0.0200864	0.0363571
1	7.60963	8.64676	8.99287	0.999818	0.121362	0.897666	0	0	0	0.610966	0.73326	0.584991	0.460686	0.115484	0.328896	0	0	0
2	38.8764	43.9571	34.4293	0.701702	0.0585195	0	0.449011	0	0	0.580665	0.802956	0.428282	0.128204	0.0289175	0	0.0181514	0	0
3	80.9116	81.8861	75.3478	1.16554	2.6458	0.0522193	0	0.239596	0	7.62708	3.43969	8.81516	0.618235	2.36506	0.0364303	0	0	0.0325343
4	90.1377	82.9556	87.1219	6.17917	1.87171	0.785469	0	0	0.455285	35.0463	30.2608	39.7104	1.394	0.386263	0.434346	0	0.1571	0.11593
5	90.8699	84.9778	90.6065	6.01393	8.11025	1.10695	0.167582	0.200639	0.279444	66.4203	53.2828	59.782	0.987182	1.16839	0.954642	0.0767314	0.0163131	0.166368
Fig.4i
GFP MFI
	BSCR+									BSCR-
Day	Untreated			Ecad (i)			RAC1 (i)			Untreated			Ecad (i)			RAC1 (i)
0	1.99685	0.698148	2.20391	2.84232	2.03377	2.81151	2.52386	1.47677	2.40898	1.7436	0.530049	1.76151	2.84017	1.84701	2.07509	2.11256	1.46372	1.88897
1	7.41105	7.79069	7.20511	4.03538	3.10727	4.77223	3.11189	2.37228	2.97082	4.04122	4.15927	3.16608	2.95061	2.87862	4.17115	2.76859	2.59635	2.74481
2	16.0466	16.0623	13.6872	4.69097	4.41011	4.60146	4.62654	3.9342	3.29325	3.88316	3.70932	3.61969	4.25797	3.6699	3.68824	3.70318	3.01249	3.21306
3	33.9211	34.3554	30.2776	4.14538	3.85666	2.02232	3.75727	4.63166	3.23204	7.43811	6.73462	7.96987	3.1002	3.86289	1.12828	3.07797	3.12632	3.11555
4	39.8651	32.5013	37.8199	6.13954	5.06472	4.12789	2.82405	3.54817	4.09583	13.0793	12.8166	16.2347	3.87397	3.2001	3.53715	2.57016	3.10861	3.60183
5	43.7509	34.5731	40.8893	6.76542	6.97799	5.50592	3.32054	3.95471	3.07526	23.5191	18.9169	21.242	4.46581	4.95517	4.71195	2.58763	2.70578	2.37286
