# Supplementary material for: Substrates mimicking the blastocyst geometry revert pluripotent stem cell to naivety
Source: Nat Mater. 2024 Aug 12;23(12):1748–58. doi: 10.1038/s41563-024-01971-4 (PMC11599042; doi:10.1038/s41563-024-01971-4)
Supplement: Supplementary file 9 — Statistical source data. [file 41563_2024_1971_MOESM9_ESM.xlsx]

## Sheet: Fig5
Fig.5a
tYAP
Untreated						RAC1 (i)
Plain			BMS			Plain			BMS
13499	11771	11631	13492	12148	11692	14556	13172	12658	9696	9298	8547
pYAP
Untreated						RAC1 (i)
Plain			BMS			Plain			BMS
8675	7867	7249	6421	5790	5724	21512	21127	12477	15661	19302	17578
pYAP vs tYAP ratio
Untreated						RAC1 (i)
Plain			BMS			Plain			BMS
0.705265	0.639576	0.589334	0.515992	0.465284	0.459981	1.7489	1.7176	1.01436	1.25852	1.55111	1.41257
Fig.5b
NANOG
Untreated			YAP (i)
1.09172	1.06065	0.847633	0.0889873	0.129253	0.0964365
STELLA
Untreated			YAP (i)
0.994565	0.859472	1.14596	0.369177	0.370342	0.420419
ZIC2
Untreated			YAP (i)
0.977149	0.990207	1.03264	1.30577	1.42546	1.45811
Fig.5c
H3K27me3 Nanog promoter
TCP, 1i				TCP, 2iL				Plain untreated				BMS untreated				Plain plus YAP(i)				BMS plus YAP(i)
4.03222	4.82066	2.98746	2.62759	1.28485	1.32293	0.751297	0.640918	9.06715	6.7853	4.84173	5.18193	2.81102	2.04724	1.9618	2.1844	2.03018	1.89495	1.64645	1.73914	0	2.35247	1.47883	1.64952
H3K27me3 Oct4 distal enhancer
TCP, 1i			TCP, 2iL			Plain untreated			BMS untreated			Plain plus YAP(i)			BMS plus YAP(i)
408.349	473.568	399.699	1.12323	1.27487	0.601902	405.704	631.282	440.515	175.919	167.367	178.686	187.993	112.675	220.827	145.503	199.943	94.519
H3K27me3 Zic2 promoter
TCP, 1i			TCP, 2iL			Plain untreated			BMS untreated			Plain plus YAP(i)			BMS plus YAP(i)
0.0467891	0.0608274	0	0.830075	0.613765	1.55616	0.237411	0.244953	0.309663	1.98539	1.99222	1.13368	0.684092	0.609162	1.27057	0.267017	0.262704	0.489085
Fig.5d
H3K4me3 Nanog promoter
TCP, 1i				TCP, 2iL				Plain untreated				BMS untreated				Plain plus YAP(i)				BMS plus YAP(i)
0.17334	0.185318	0.157145	0.135685	1.11979	1.23774	0.90568	0.736791	0.417777	0.360011	0.337804	0.366416	0.950592	0.61735	0.504182	0.458636	0.291907	0.282872	0.271857	0.242202	0.0806454	0.0529702	0.0617335	0.0672751
H3K4me3 Oct4 distal enhancer
TCP, 1i			TCP, 2iL			Plain untreated			BMS untreated			Plain plus YAP(i)			BMS plus YAP(i)
0.186241	0.142897	0.0617542	0.978994	1.00482	1.01619	0.312757	0.272886	0.236447	0.388683	0.486996	0.490772	0.163889	0.170859	0.221789	0.0392507	0.0208468	0.0171094
H3K4me3 Zic2 promoter
TCP, 1i			TCP, 2iL			Plain untreated			BMS untreated			Plain plus YAP(i)			BMS plus YAP(i)
0.0936227	0.0828493	0.0208239	1.20274	0.471623	1.32564	0.143073	0.173296	0.0975371	0.211341	0.225183	0.27342	0.232866	0.184768	0.212333	0.389959	0.282179	0.144927
