# Supplementary material for: Substrates mimicking the blastocyst geometry revert pluripotent stem cell to naivety
Source: Nat Mater. 2024 Aug 12;23(12):1748–58. doi: 10.1038/s41563-024-01971-4 (PMC11599042; doi:10.1038/s41563-024-01971-4)
Supplement: Supplementary file 10 — Statistical source data. [file 41563_2024_1971_MOESM10_ESM.xlsx]

## Sheet: Fig6
Fig.6c
Ecad MFI
	Plain-Re			BMS-Re
P2(d10)	3.64	3.86	3.42	8.35	7.65	9.45
P3(d15)	4.4	4.05	3.89	5.54	5.01	4.9
P4(d20)	4.08	4.07	4.09	4.82	4.23	3.88
Fig.6d
pYAP MFI
	Plain-Re			BMS-Re
P2(d10)	41.2	44.2	40	28.8	27.4	27.4
P3(d15)	38.2	38.7	37.1	32.8	32.1	30
P4(d20)	39.2	39.1	37.9	31.2	37.2	39.8
tYAP MFI
	Plain-Re			BMS-Re
P2(d10)	41.7	41.3	42.5	47	45.6	45.2
P3(d15)	37.7	39.5	37.6	43.7	47.8	44.9
P4(d20)	41.8	40.4	40.9	39.9	39.8	39
pYAP vs tYAP ratio
	Plain-Re			BMS-Re
P2(d10)	0.988	1.0702	0.9412	0.6128	0.6009	0.6062
P3(d15)	1.0133	0.9797	0.9867	0.7506	0.6715	0.6682
P4(d20)	0.9378	0.9678	0.9267	0.782	0.9347	1.0205
Fig.6e
NANOG MFI
	Plain-Re			BMS-Re
P2(d10)	6	6.6	6.7	13.4	12.8	12.7
P3(d15)	7.4	7.1	6.2	7.2	6.6	8.6
P4(d20)	5.4	5.4	6.3	5.4	7.4	8.5
Fig.6f
EB diameters
Plain-Re	145.679	102.313	133.904	115.1	107.57	112.312	83.987	89.47	118.57	106.202	138.294	115.655	147.364	163.131	123.556	134.336	89.026	82.411	81.519	121.519	103.733	82.781	108.305	105.482	184.526	112.826	126.53	113.822	149.173	80.616	93.077	125.732	123.457	124.954	93.86	87.596	64.623	52.378	173.069	106.517	103.144	94.346	131.236	116.469	111.658	141.432	138.029	91.658	111.412
BMS-Re	296.214	399.722	316.974	270.424	243.514	293.06	215.193	204.028	280.344	246.57	304.175	238.784	180.56	220.894	197.904	202.698	188.444	163.962	162.055	213.685	186.471	212.869	177.452	185.317	162.132	152.82	167.06	195.486	162.992	157.247	153.607	215.64	147.096	183.361	180.904	160.262	136.031	150.686	141.43	153.385	132.981	141.913	144.946	146.078	169.773	159.534	145.631	147.602	171.231
Fig.6h
EB YAP activity
Plain-Re						BMS-Re
1.02688	1.03442	0.947088	1.13773	1.07334	0.701973	0.752504	0.644507	0.870144	0.72337	0.926078	0.409
Fig.6k
Teratoma volume
	Plain-Inj			BMS-Inj
d9	0.271	0.109	0.17	0.178	0.327	0.22
d13	0.741	0.329	0.561	1.17	1.511	1.029
[truncated: 51 more columns]
