# Supplementary material for: Substrates mimicking the blastocyst geometry revert pluripotent stem cell to naivety
Source: Nat Mater. 2024 Aug 12;23(12):1748–58. doi: 10.1038/s41563-024-01971-4 (PMC11599042; doi:10.1038/s41563-024-01971-4)
Supplement: Supplementary file 11 — Statistical source data. [file 41563_2024_1971_MOESM11_ESM.xlsx]

## Sheet: Extended Data Fig1
Extended Data Fig.1c
SSEA1 %
Plain						BMS
88.8	87.1	89.6	90.3	88.6	88.7	92.9	92.6	94.3	94.1	94.4	93
Extended Data Fig.1e
NANOG-hi %
	Flat				Concave				Convex
d1	28.7257	10.7143	11.7988	7.37101	47.5129	34.1176	33.0561	28.7169	23.3831	7.79221	4.62634	4.13534
d3	31.7992	27.9026	20.3097	24.5168	59.1002	54.7861	47.973	47.216	28.1996	13.2097	16.0904	17.873
d4	80.0544	83.3984	83.8733	79.9832	91.6152	92.4959	89.3639	90.1435	82.0896	81.2112	84.3216	79.2122
Extended Data Fig.1f
STELLA-hi %
	Flat				Concave				Convex
d1	26.3499	12.3626	9.47776	16.9533	34.6484	26.2745	26.1954	27.4949	31.592	12.987	10.6762	16.5414
d3	10.4603	8.8015	21.7669	18.5147	33.0266	36.5784	45.8333	43.8753	6.07375	7.06837	19.016	14.9188
d4	69.6283	92.4479	81.6415	48.8646	69.9912	91.5987	83.316	62.488	68.5689	91.4596	84.5226	52.9541
Extended Data Fig.1i
BSCR0 vs BSCR1, NANOG-hi %
	BSCR 0				BSCR 1
Concave-	31.2566	27.6415	20.0366	24.4353	66.6667	50	100	72.2222
Concave+	46.7492	44.53	38.6581	37.4603	75	84.6154	50	62.5
