# Supplementary material for: Substrates mimicking the blastocyst geometry revert pluripotent stem cell to naivety
Source: Nat Mater. 2024 Aug 12;23(12):1748–58. doi: 10.1038/s41563-024-01971-4 (PMC11599042; doi:10.1038/s41563-024-01971-4)
Supplement: Supplementary file 12 — Statistical source data. [file 41563_2024_1971_MOESM12_ESM.xlsx]

## Sheet: Extended Data Fig2
Extended Data Fig.2a
d0 Necrosis %
BSCR+								BSCR-
8.57143	9.52381	3.79747	9.63856	7.5	4.20168	11.6279	12.1951	12	7.24638	7.8125	15.3846	9.85915	4.82759	6.49351	3.44828
d3 Necrosis %
BSCR+										BSCR-
19.8697	18.8811	12.1076	17.9487	20	14.7059	14.5349	12.973	18.4524	15.9574	16.5385	15.4286	11.2069	16.568	16.2602	17.6991	17.551	16.6667	13.7931	18.2857
Extended Data Fig.2b
d0 Apoptosis %
BSCR+										BSCR-
6.25	6.25	5.55556	5.88235	2.08333	3.125	3.92157	5.71429	2.7027	5.55556	3.84615	5.12821	4.54545	7.40741	3.84615	5.88235	4.25532	0	3.33333	5
d3 Apoptosis %
BSCR+					BSCR-
23.7736	20	17.2727	23.9044	22.9885	13.617	15.1335	10.4478	20.8589	14.0673
