# Supplementary material for: Substrates mimicking the blastocyst geometry revert pluripotent stem cell to naivety
Source: Nat Mater. 2024 Aug 12;23(12):1748–58. doi: 10.1038/s41563-024-01971-4 (PMC11599042; doi:10.1038/s41563-024-01971-4)
Supplement: Supplementary file 13 — Statistical source data. [file 41563_2024_1971_MOESM13_ESM.xlsx]

## Sheet: ExFig4 GFPhi_Proportion_1i
EDFig4_1i
% of GFPhi cells	BSCR+									BSCR-						Plain
9h	0	3.9	0.6	0	2	1.4	0			4.4	1.8	2.3	1.1	2		1	0.8	1.9	0.8	0.9
12h	1.7	0	1.7	2.8	3.6					0	0.6	1.2	6.8	2.4		0	5.5	2.2	7.5	4
20h	20	25.8	20.3	9.8	16.7	22.2				1.5	6.2	2.2	3.5	8.2		0	0.4	0	4.2	3.6
24h	21.3	14.1	16.8	22.1	19.6	31	26.9	17.4	26.5	1.1	0.6	0.7	0.4	1.4		0.4	2.6	0	0	1.1
48h	25.6	26.9	33.6	23.6	42.6	28.6	30.3	35.2		0.5	1.1	1.8	2.3	2.8	0	2.9	1.3	0	0	0.3
Cell density (x104/cm2)	BSCR+									BSCR-						Plain
0h	2	2	2	2	2	2	2	2	2	2	2	2	2	2	2	2	2	2	2	2
9h	2.6881	2.1579	4.148	1.6919	2.2853	1.883	2.5094			2.0143	2.4348	1.9036	2.0807	2.2578		2.2578	2.6341	2.3463	2.6783	2.5234
12h	2.7423	2.5496	2.8227	1.6712	2.4945					2.2799	3.5416	3.5859	3.2538	2.8111		2.7005	2.4127	2.0364	2.3684	2.7447
20h	5.1312	6.1895	6.0684	5.337	4.3459	6.0457				5.9986	5.3788	5.091	5.091	5.6887		4.2278	6.0207	5.2902	6.2863	6.7511
24h	6.2358	5.9335	9.7017	7.03	9.8781	7.826	6.9536	6.0144	6.0604	6.3084	7.548	6.1535	6.242	4.8033		5.2017	6.7069	6.4634	7.0168	8.3227
48h	20.3711	17.5139	18.7132	19.034	17.8148	16.8076	18.8687	15.4248		9.6951	20.4305	14.6533	9.4737	12.0193	13.126	9.0089	11.9529	13.7015	10.0271	7.5259
% of Ki67+ cells	BSCR+									BSCR-						Plain
9h	31.6	25.5	38.9	42.9	44.6	54.8	48.4			40.7	58.2	59.3	46.8	49		32.4	37.8	49.1	48.8	61.4
12h	32	39.1	54.9	19.6	52.3					49.5	64.4	51.9	53.7	70.9		41.8	39.4	52.2	56.1	54
20h	45.2	26.5	36.7	48.6	36.9	37.3				23.6	22.6	53	49.1	44.7		45.5	41.2	43.5	33.1	29.8
24h	14.4	11.4	19.1	16.2	18.6	24.4	20.7	18.1	20.5	21.8	18.2	13.7	18.1	19.8		19.6	11.2	13.4	10.7	13.6
48h	43.1	46.8	36.4	42.1	45.3	43.1	44.4	39.8		43.2	33.9	33.5	31.8	44.9	31.7	27	25.4	30.7	32.2	35.9

## Sheet: ExFig4 GFPhi_Proportion_Mix
EDFig4_Mix
% of GFPhi cells	BSCR+						BSCR-						Plain
9h	16.3	20	15	17.3	20.2	20	28	13.5	17.4	15.7	14.2		11.4	10.5	25.8	16.5	29.6	26.9
12h	16.9	30.4	29.8	20.6	34	17.5	18.4	22	19.9	3.5	16.8		1.3	22.6	35.6	20.7	7.7
20h	30.6	31.2	39.5	28.4	29.3		27.6	3	15.1	8.8	22		17.2	12.4	9.1	6.6	8.9
24h	29.5	32	51.5	36.4	38.6		3.6	4.9	5.8	9.6	7.4	9.8	4	5.2	7.3	11.6	14.3
48h	31.3	36.8	39.2	52.8	55.6		6.4	4.6	3.4	3.8	5.6		7.8	11.9	9.3	14.9	2.8
Cell density (x104/cm2)	BSCR+						BSCR-						Plain
0h	2	2	2	2	2	2	2	2	2	2	2	2	2	2	2	2	2	2
9h	2.2767	2.6524	3.7294	2.0099	4.545	2.1402	2.1844	2.5921	2.6795	3.6989	3.0872	2.9707	3.0581	2.2135	2.8251	2.3009	3.1455	3.7862
12h	4.2463	5.2002	6.688	3.5997	4.4375	4.0324	5.9997	3.8445	4.6891	4.1649	3.9901		4.5726	4.2522	5.0677	3.9319	5.2716
20h	6.2201	7.6803	7.5621	8.7817	9.112		8.1258	8.6501	8.5045	6.5822	7.1647		8.621	7.7472	6.3783	8.4462	7.8928
24h	11.3916	10.4665	9.557	12.241	11.1691		8.7375	8.8831	10.5141	12.5819	14.8246	11.2713	8.7957	9.0287	9.6403	10.0772	11.7956
48h	28.048	27.7909	18.767	21.4222	23.3558		16.6012	15.8439	14.7954	21.0573	16.5429		12.3198	14.3877	13.3974	13.8634	14.4168
% of Ki67+ cells	BSCR+						BSCR-						Plain
9h	32.6	21.3	48.9	44.2	31.3	32	38.7	7.9	47.8	40.9	45.3	50	33.3	23.7	38.1	20.3	36.1	35.4
12h	30.4	41.9	33.5	35.1	42.5	43.3	39.8	42.4	37.3	30.1	65		43.3	28.1	23.6	45.9	35.9
20h	34.7	39.6	32.2	40.8	36.1		45.2	34.3	41.4	46.5	28.9		36.1	24.8	27.9	31.7	36.9
24h	37.6	20.2	29	25.3	30.2		10	18.4	21.3	31.9	40.1	27.6	10.9	9.4	20.8	13.3	14.1
48h	43.5	39	49.7	54	53.4		48.8	28.5	53	54.6	28.9		39.7	33.6	32.8	41.8	42

## Sheet: ExFig4 GFPhi_Proportion_2iL
EDFig4_2iL
% of GFPhi cells	BSCR+					BSCR-					Plain
9h	97.4	85.6	96.1	80	90.3	100	90.7	81.5	82.5	89	93.2	91.1	92.3	86.8	90.4
12h	88.6	87.4	94.7	96.8	100	93.1	93.3	95.4	94.3	98.6	92.8	96.3	95	91.1	95.8
20h	89.3	81.3	86.5	83.1	80.2	78.8	93.3	93.8	91.2	92.9	86.8	90	80.2	89.8	89.6
24h	76.2	72.3	74.4	88.8	94.1	85.1	66.7	92.2	85.5	93.1	88	94.2	96.8	77.3	91.7
48h	97.4	87.2	98.7	87.7	84.9	79.7	96	98.7	94	92.7	95	98	96.7	80.7	90.2
Cell density (x104/cm2)	BSCR+					BSCR-					Plain
0h	2	2	2	2	2	2	2	2	2	2	2	2	2	2	2
9h	2.1277	2.7339	1.9576	2.2206	2.6427	2.1233	1.0002	1.3937	2.0741	1.8692	2.7792	2.2463	1.8938	2.1725	2.5004
12h	2.6475	2.2562	2.6962	2.9422	2.9771	2.812	2.5824	2.9349	2.6644	3.0989	2.7874	3.0333	3.1563	3.353	3.0497
20h	4.2476	3.6529	4.1946	4.2752	3.5411	3.7465	3.9515	3.8859	4.0663	4.7795	4.9599	4.8205	3.2301	4.0663	4.1646
24h	8.0029	7.5546	9.4188	7.1237	7.7792	7.0942	6.7401	6.1424	5.899	6.9614	5.6112	6.729	8.0682	8.1235	6.563
48h	25.0666	20.814	29.3089	24.2033	30.3081	26.4158	26.9338	24.0274	22.3297	24.2576	27.1064	30.3005	27.0776	28.9193	26.3583
% of Ki67+ cells	BSCR+					BSCR-					Plain
9h	5.625	7.23684	10.084	4.23729	11.7318	3.4749	9.83607	8.82353	10.6719	14.4737	4.71976	6.20438	7.79221	10.9434	8.19672
12h	17.7419	28.4615	14.881	16.8831	23.3502	27.9883	25.3968	24.3017	18.7692	31.2169	25.8823	20.8108	22.0779	28.3619	30.1075
20h	27.9279	35.6164	36.8821	65.6716	48.1061	38.2932	42.9461	34.8101	38.9113	51.458	57.6859	55.7823	32.9949	42.9436	56.1024
24h	54.0598	45.0281	50.6667	53.915	42.0918	34.0094	38.0952	43.2432	43.5272	34.4992	36.4892	37.9934	48.6968	47.6839	44.8567
48h	93.2075	70.4607	88.7265	84.739	73.8132	100	64.7436	100.359	87.6289	98.102	80.5733	81.2916	91.0733	83.0846	84.9345
