# Supplementary material for: Substrates mimicking the blastocyst geometry revert pluripotent stem cell to naivety
Source: Nat Mater. 2024 Aug 12;23(12):1748–58. doi: 10.1038/s41563-024-01971-4 (PMC11599042; doi:10.1038/s41563-024-01971-4)
Supplement: Supplementary file 14 — Statistical source data. [file 41563_2024_1971_MOESM14_ESM.xlsx]

## Sheet: Extended Data Fig6
Extended Data Fig.6b
Uniform_microstructured surfaces_% GFPhi
Day	μB-k28-BSCR 18					μB-k14-BSCR 0					μB-k11-BSCR 0					μG-k32-BSCR 11					μG-k17-BSCR 5					μG-k7-BSCR 0
0	0.12	0.18	0.16	0.03	0.17	0.12	0.18	0.16	0.03	0.17	0.12	0.18	0.16	0.03	0.17	0.12	0.18	0.16	0.03	0.17	0.12	0.18	0.16	0.03	0.17	0.12	0.18	0.16	0.03	0.17
1	20.2	21	20.9	21.2	21.3	9.78	7.66	9.01	10.8	9.01	9.53	9.52	9.3	12.3	13.5	13.2	21.4	19.2	18.5	16.1	17.9	16.7	17.9	17.1	19.4	16.4	17.1	13.1	10.3	12
3	59.5	67.6	62.2	68.2	64.2	18.8	17.9	18	16.8	16.8	19.6	19	22.6	20.5	16.8	46.6	52.3	49.6	55	49.8	51.2	46	40	47.6	48.7	18.2	25	16.7	19.2	20.9
Uniform_microstructured surfaces_GFP MFI
Day	μB-k28-BSCR 18					μB-k14-BSCR 0					μB-k11-BSCR 0					μG-k32-BSCR 11					μG-k17-BSCR 5					μG-k7-BSCR 0
0	22.2	26	25.4	19.4	20.7	22.2	26	25.4	19.4	20.7	22.2	26	25.4	19.4	20.7	22.2	26	25.4	19.4	20.7	22.2	26	25.4	19.4	20.7	22.2	26	25.4	19.4	20.7
1	33.9	34.5	34.2	34.6	34.7	26.7	27.1	26.2	27.5	26.3	26.5	26.7	26.3	28.2	29.1	29.3	33.4	33.1	33	32.6	36.1	34.4	32.5	33	32.6	30.6	30.2	28.8	27.7	22.9
3	59.5	66.8	61.3	67.8	63.8	28.3	27.7	27.7	27.1	27.2	29	28.5	30.7	29.4	27.2	49.8	52.9	52.4	53.3	48.9	51	48.9	43.4	50.4	50.3	29.7	34.1	30.1	30.6	31.1
Extended Data Fig.6c
Inhibition_Microbowl BSCR18_% GFPhi
Untreated					E-cad (i)					RAC1 (i)					YAP (i)
59.5	67.6	62.2	68.2	64.2	16.8	22.5	21.2	24.6	22	16.8	16.5	21.1	21.6	16.7	15.9	19.1	19.9	20.6	16.3
Inhibition_Microbowl BSCR18_GFP MFI
Untreated					E-cad (i)					RAC1 (i)					YAP (i)
59.5	66.8	61.3	67.8	63.8	28.6	31.8	31.1	33.1	31.5	28.4	28.3	30.9	31.4	28.5	27.8	29.6	30.3	30.4	28
Extended Data Fig.6d
Microbowl BSCR18 vs BSCR0_SSEA1 %
μB-k28-BSCR 18					μB-k14-BSCR 0					μB-k11-BSCR 0
94.6	95.7	96.7	97.2	96.8	89.8	92.4	91.2	89.4	89.2	87	87.1	88.1	87.9	89.7
Microbowl BSCR18 vs BSCR0_SSEA1 MFI
μB-k28-BSCR 18					μB-k14-BSCR 0					μB-k11-BSCR 0
191	216	233	271	270	73.8	81.4	64.6	74.9	79.6	62.6	62.1	66.9	61.3	68.8
Extended Data Fig.6f
Day 1_Microbowl BSCR18 vs BSCR0_cell cycle %
	μB-k28-BSCR 18			μB-k14-BSCR 0			μB-k11-BSCR 0
G0/G1	31.5	30.4	30.5	31.7	31	30.4	30.8	30.8	31.4
S	58.1	57	57.2	57.1	57.2	58.3	56	55.7	56.7
G2/M	12.5	12.9	13	12.2	12.2	11.8	12.1	12.2	11.5
Extended Data Fig.6g
Day 3_Microbowl BSCR18 vs BSCR0_cell cycle %
	μB-k28-BSCR 18			μB-k14-BSCR 0			μB-k11-BSCR 0
G0/G1	14.7	15.5	16.4	29.8	29.5	28.9	29	29.2	29.4
S	60.3	59	56.6	55.4	52.9	50.6	56.5	56	56.5
G2/M	18.9	20	21.8	13.3	14.2	11.8	10.2	11.7	11.9
Extended Data Fig.6h
Microbowl BSCR18 vs BSCR0_Cell number (x104)
Day	μB-k28-BSCR 18			μB-k14-BSCR 0			μB-k11-BSCR 0
0	1.3264	1.4312	1.3752	1.3712	1.4144	1.3008	1.356	1.4144	1.1488
1	1.6464	1.7312	1.8248	1.6352	1.7704	1.6864	1.6448	1.704	1.84
3	14.968	15.8256	13.6	13.8832	12.9648	13.2784	14.0064	11.9136	10.7168
4	39.5392	42.688	45.8656	26.6368	25.7248	25.392	26.0224	25.2832	26.656
