# Supplementary material for: Substrates mimicking the blastocyst geometry revert pluripotent stem cell to naivety
Source: Nat Mater. 2024 Aug 12;23(12):1748–58. doi: 10.1038/s41563-024-01971-4 (PMC11599042; doi:10.1038/s41563-024-01971-4)
Supplement: Supplementary file 15 — Statistical source data. [file 41563_2024_1971_MOESM15_ESM.xlsx]

## Sheet: Extended Data Fig7
Extended Data Fig.7a
Curvature
BSCR+ Crater	28	34	40	25	24	51	29	45	42
BSCR+ Channel	47	37	25	84	40	56	37	29	93	70	97	64	51	63	75	64	60	73	55	26	25	23	30	31	36	32	38	44	56	29	48	34	78	35	42	31	34	46	37	33	47	25	42	18	24	37	42	39	31
BSCR- Channel	0	8	8	7	7	7	12	12	10	0	0	0	0	0	0	5	6	5	5	6	5	2	13	16	33	14	37	0	0	0	0	0	0	0	0	0
Nuclear interspace
BSCR+ Crater	11.728	11.755	8.992	11.849	10.602	11.168	12.227	9.788	11.598
BSCR+ Channel	10.551	9.512	9.486	8.391	9.511	8.38	5.731	9.391	6.986	5.814	6.341	9.22	7.923	8.043	8.243	8.046	7.17	6.679	8.438	16.847	12.647	18.252	14.921	14.61	13.207	11.862	18.176	10.359	11.552	19.606	7.932	10.857	8.906	10.503	11.311	10.982	11.281	10.451	13.354	8.496	11.192	9.56	7.585	10.912	7.356	13.144	11.315	11.317	9.816
BSCR- Channel	11.486	14.017	13.214	13.506	16.044	14.816	13.609	17.282	16.523	15.072	12.343	14.628	12.819	12.259	14.54	13.7	12.575	14.554	18.61	15.071	14.306	14.081	13.385	15.823	12.532	15.217	9.663	11.183	9.404	15.736	17.629	12.165	12.096	10.784	16.748	13.325
Extended Data Fig.7b
Cell density
Plain	45	36	41	51	38	44	41	45	44	40	66	57	59	53	53
BMS	92	96	79	95	82	75	113	97	105	83	76	98	76	74	89	110	99	117	134	106
Colony area
Plain	90061.9	168864	25099.3	58831.5	47727.5	32519.6	56927.2	84158.3	67061.7	90477.4	55409.5	76916.3	136384	96290.2	58758.8	55818.3	62305.8	76255.3	35354.1	84415.8	41122.7	48111.1	51123.1	38301.4	66479.8	60942.9	41139.7	33204.1	119020	19500	51123.1	80759.8	55600.3	157339	26117.3	14765.8	17546.8	30200.9	24919.5	11276.7	23927.1	34484.7	16648.6	29720.6	23187.9	27485.2	39599.7	44311.3	46732.2
BMS	8749.94	5685.93	4524.04	3913.28	3245.45	4967.84	2285.45	4803.44	12203.2	18373	2823.8	11537.1	2250.52	5661.23	4698.66	2822.95	2508.62	7437.97	12389.3	13127.1	5267.56	10186.7	8545.78	11143.1	15571.6	10122.7	4561.78	9591.11	6476.44	8913.78	16725.3	18253.2	9674.97	14533.2	6788.71	17332.3	18590.2	16316.6	10464.3	14181.9	15568.5	24642.6	8882.67	8842.4	8515.95	4189.49	7335.84	10369.6	7242.03
Relative cell size
Plain	127000	118000	112000
BMS	87897	90393	85660
Extended Data Fig.7c
NANOG level, high cell density on Plain
TCP, 2iL	Plain, 1i	Plain, 1i (HiDens)
1.20654	0.409042	0.429932
0.91301	0.349752	0.376478
0.880447	0.364651	0.367569
Extended Data Fig.7e
pMLC2 in colony, BSCR+ vs BSCR- areas
BSCR+	3895.82	4463.05	5494.33	5681.15	4961.02	5337.85	5038.99	4886.52	4694.24	4600.81	4897.64	5314.81	5498.37	5541.84	5809.66	6125.47	5828.13	5541.93	4503.04
BSCR-	3674.76	3636.28	3864.05	3959.05	3911.49	4036.94	3910.3	4066.7	3802.6	3858.47	3842.96	3925.88	3901.21	3686.97	3705.38	3512.7	3516.16	3787.98	3624.95
Extended Data Fig.7f
pMLC2, Plain vs BMS substrates
Plain	1.0258	0.9751	0.9991
BMS	1.385	1.205	1.1394
Extended Data Fig.7g
Contractility
	Plain			BMS
Untreated	0.935324	1.06788	0.996793	1.52409	1.34222	1.30346
E-cad (i)	1.13801	0.832352	0.685944	0.862422	0.72467	0.246642
[truncated: 42 more columns]
