# Supplementary material for: Substrates mimicking the blastocyst geometry revert pluripotent stem cell to naivety
Source: Nat Mater. 2024 Aug 12;23(12):1748–58. doi: 10.1038/s41563-024-01971-4 (PMC11599042; doi:10.1038/s41563-024-01971-4)
Supplement: Supplementary file 16 — Statistical source data. [file 41563_2024_1971_MOESM16_ESM.xlsx]

## Sheet: Extended Data Fig8
Extended Data Fig.8b
CD7 hiPSCs
Pos ctrl			Plain			BMS
811.794	959.416	968.957	306.52	293.177	285.371	749.792	741.235	769.948
NANOG hiPSCs
Pos ctrl			Plain			BMS
986	934	958	859	896	811	1025	945	938
CD24 hiPSCs
Pos ctrl			Plain			BMS
16262	16756	16423	15856	16364	16315	13365	13934	13815
CD57 hiPSCs
Pos ctrl			Plain			BMS
2631.77	2590.91	2216.21	2806.07	2882.13	2650.65	1422.36	1518.21	1124.55
CD90 hiPSCs
Pos ctrl			Plain			BMS
7667.89	9320.34	7449.14	9846.52	9466.33	10947.1	6822.7	6744.48	5676.52
Extended Data Fig.8c
Relative cell size_hiPSCs
Plain	BMS
129024	121600
125696	118272
127744	120064
124416	116736
124928	114688
126208	118272
Extended Data Fig.8d
Ecad % hiPSCs
Pos ctrl			Plain			BMS
71.3	85.1	85.2	29.2	29	36.8	70.6	70.7	87.6
Ecad MFI hiPSCs
Pos ctrl			Plain			BMS
2965	3399	3280	2016	1797	1817	2636	2790	3569
Extended Data Fig.8e
NANOG hiPSCs, inhibition
Untreated			Ecad (i)			RAC1 (i)			YAP (i)			FAK (i)
0.951467	1.01919	1.02934	0.711061	0.731377	0.802483	0.643341	0.660271	0.619639	0.409706	0.480813	0.490971	1.15801	1.0158	1.00226
