# Supplementary material for: Substrates mimicking the blastocyst geometry revert pluripotent stem cell to naivety
Source: Nat Mater. 2024 Aug 12;23(12):1748–58. doi: 10.1038/s41563-024-01971-4 (PMC11599042; doi:10.1038/s41563-024-01971-4)
Supplement: Supplementary file 17 — Statistical source data. [file 41563_2024_1971_MOESM17_ESM.xlsx]

## Sheet: Extended Data Fig9
Extended Data Fig.9c
Cell cycle %
	Plain			BMS
G0/G1	26.55	34.1	31.16	19.53	16.88	18.205
S	57.59	56.39	57.15	60.11	63.69	61.9
G2/M	15.86	9.51	11.69	20.36	19.44	19.9
Extended Data Fig.9d
Cell number (x104)
Day	Plain									BMS									Plain RACi									BMS RACi
0	1.5	1.5	1.5	1.5	1.5	1.5	1.5	1.5	1.5	1.5	1.5	1.5	1.5	1.5	1.5	1.5	1.5	1.5	1.5	1.5	1.5	1.5	1.5	1.5	1.5	1.5	1.5	1.5	1.5	1.5	1.5	1.5	1.5	1.5	1.5	1.5
1	0.695325	0.786207	0.841386	0.766732	0.825157	0.880335	0.760241	0.916039	0.880335	0.782961	0.815419	0.919285	0.89981	0.808928	0.779715	0.792699	0.851123	0.886827	0.695325	0.786207	0.841386	0.766732	0.825157	0.880335	0.760241	0.916039	0.880335	0.782961	0.815419	0.919285	0.89981	0.808928	0.779715	0.792699	0.851123	0.886827
3	9.06949	10.3808	10.4782	8.73517	9.01755	9.3324	9.31617	9.82251	10.1731	9.9491	10.7735	10.621	10.608	10.1796	10.2704	11.2831	10.5626	10.3289	8.23207	8.18014	6.45986	6.29433	6.94998	7.42711	7.92697	7.95293	8.01785	7.60239	8.30673	8.50797	9.05975	9.08896	9.08572	8.0146	8.60534	9.41354
4	19.6865	17.6157	14.477	19.7904	17.6709	14.0193	15.7364	15.8337	16.2362	30.7287	30.297	24.1689	28.5248	30.0568	24.5877	32.8255	28.8299	29.4077	13.5974	13.7921	12.14	12.8638	13.0748	12.2763	13.5617	13.4513	10.978	14.9671	14.1589	14.3115	15.3534	13.7402	11.1695	12.8541	12.8671	11.1046
5	22.2182	23.3672	24.5974	26.415	24.5779	24.1527	25.3731	24.6201	23.4549	40.0312	43.7087	39.5735	37.665	38.3563	40.7874	41.0731	41.9884	42.9427	22.2961	23.906	24.6883	22.8349	23.5815	22.1663	22.8154	23.6756	22.03	22.7181	21.2347	22.5298	24.9058	23.364	23.5717	23.1563	23.3705	23.6723
