# Supplementary material for: Substrates mimicking the blastocyst geometry revert pluripotent stem cell to naivety
Source: Nat Mater. 2024 Aug 12;23(12):1748–58. doi: 10.1038/s41563-024-01971-4 (PMC11599042; doi:10.1038/s41563-024-01971-4)
Supplement: Supplementary file 18 — Statistical source data. [file 41563_2024_1971_MOESM18_ESM.xlsx]

## Sheet: Extended Data Fig10
Extended Data Fig.10b
Cell number (x104)
Day	Plain-Re				BMS-Re
0	1.5	1.5	1.5	1.5	1.5	1.5	1.5	1.5
1	0.4374	0.5696	0.6081	0.528	0.4909	0.5975	0.5975	0.5079
3	5.276	4.8624	5.2113	5.0719	7.1662	7.9591	7.7642	7.831
5	23.0383	25.7701	25.8314	25.5503	27.2275	29.5794	30.4834	31.0797
Extended Data Fig.10e
Cell cycle %
	Plain-Re			BMS-Re
G0/G1	34.1	31.16	32.63	29.99	29.06	29.525
S	56.39	57.15	56.77	55.66	56.34	56
G2/M	9.51	11.69	10.6	14.35	14.6	14.475
